# Supplementary material for: Rescue of behavioral and electrophysiological phenotypes in a Pitt-Hopkins syndrome mouse model by genetic restoration of Tcf4 expression
Source: eLife. 2022 May 10;11:e72290. doi: 10.7554/eLife.72290 (PMC9090324; doi:10.7554/eLife.72290)
Supplement: Figure 1—source data 1. [file elife-72290-fig1-data1.zip]

Archive with 12 entries (11 files):
- Figure 1 - source data 1/
- __MACOSX/._Figure 1 - source data 1
- Figure 1 - source data 1/.DS_Store
- __MACOSX/Figure 1 - source data 1/._.DS_Store
- Figure 1 - source data 1/Beta-tubulin.tif
- __MACOSX/Figure 1 - source data 1/._Beta-tubulin.tif
- Figure 1 - source data 1/ladder marker.jpg
- __MACOSX/Figure 1 - source data 1/._ladder marker.jpg
- Figure 1 - source data 1/Figure 1-Source Data 1.tif
- __MACOSX/Figure 1 - source data 1/._Figure 1-Source Data 1.tif
- Figure 1 - source data 1/TCF4.tif
- __MACOSX/Figure 1 - source data 1/._TCF4.tif
